# Supplementary material for: Integrating Whole Blood Transcriptomic Collection Procedures Into the Current Anti-Doping Testing System, Including Long-Term Storage and Re-Testing of Anti-Doping Samples
Source: Front Mol Biosci. 2021 Oct 26;8:728273. doi: 10.3389/fmolb.2021.728273 (PMC8576497; doi:10.3389/fmolb.2021.728273)
Supplement: Supplementary file 1 [file Table2.XLSX]

## Sheet: Plan1
Gene symbol	Fold change (EDTA+Tempus vs. Tempus)
FCGR3B	7.97921
CXCR1	7.89192
CXCR2	7.07433
LINC01001	6.98839
MMP25	6.23708
FFAR2	5.69887
LRRC4	5.17128
LRG1	5.06256
HCAR2	4.94595
TNFRSF10C	4.75029
LOC729737	4.54456
MXD1	4.30628
CSF3R	4.29477
CEACAM4	3.96328
FAM157B	3.84984
TMEM88	3.784
FPR1	3.76717
NAMPT	3.67072
BCL6	3.53458
IFITM2	3.49049
SCARNA10	3.37662
ADM	3.25266
HCAR3	3.24571
NEAT1	3.2301
LOC100132287	3.18678
LOC100132062	3.18678
CSF2RB	3.16071
CHP1P2	3.12259
PPP1R3B	3.05544
C5AR2	3.05432
NCF4	3.01452
VNN2	2.97146
FCGR2A	2.96104
FPR2	2.95329
TREM1	2.94644
NCF1B	2.91406
LINC01002	2.89655
PDLIM7	2.76716
RN7SK	2.76134
ZDHHC18	2.75322
DENND3	2.74982
MBOAT7	2.74967
RNU2-1	2.65409
KCNJ2	2.54702
TMEM154	2.53231
RGS2	2.52915
LINC00528	2.50238
LPAR2	2.49303
B3GNT8	2.48887
MSRB1	2.48231
IL1B	2.47872
C5AR1	2.45958
NCF1	2.42515
TLR1	2.40072
OXER1	2.39067
SCARNA13	2.35412
LITAF	2.33294
IFIT2	2.3256
XPO6	2.30901
CDC42EP2	2.307
HSH2D	2.26931
NABP1	2.24479
ITGAX	2.24191
ANPEP	2.23207
HSPA6	2.20221
IFIT3	2.19817
DPRXP4	2.19309
DGCR11	2.14424
SLC6A6	2.14404
P2RY13	2.11988
SLC11A1	2.1122
DPEP2	2.11219
TIAF1	2.10786
S100A11	2.0983
SOD2	2.08615
SNORA48	2.08089
NCF1C	2.07256
RASGRP4	2.07176
NINJ1	2.06762
LOC441081	2.0395
LOC100289230	2.0153
SNORA73B	2.01223
TMEM140	1.99627
LY6G5B	1.97477
APOBEC3A	1.95796
MINDY1	1.9541
XKR8	1.95272
TREML2	1.94973
C1RL	1.94577
ATG16L2	1.92808
ADAM8	1.91694
KDM6B	1.90511
MNDA	1.89843
SIRPB1	1.89539
LOC284454	1.88961
TLR2	1.88375
MBD6	1.87552
DOK3	1.87391
AGER	1.85691
SAP25	1.84969
IFITM3	1.83545
RGL2	1.82077
LILRB3	1.8188
H2BC20P	1.8124
RPS16P5	1.7953
PTAFR	1.78913
HLX	1.78593
PLPPR2	1.78571
PGGHG	1.77094
LILRA6	1.7614
LILRA2	1.75379
ARHGAP9	1.75216
PEAK3	1.74376
CLEC7A	1.73453
FAM53C	1.72211
PLEKHG3	1.71797
ARHGAP27P1	1.71642
ABTB1	1.71558
TNFAIP2	1.71299
C15orf39	1.71284
SORL1	1.70754
GPR27	1.7043
ITM2B	1.69789
LINC00921	1.69493
SDCBP	1.68373
UBE2CP5	1.67933
SIRPB2	1.67929
S100A9	1.67911
ITPRIP	1.66893
FAM8A1	1.66791
SIRPA	1.66607
SMCHD1	1.66477
MAP11	1.66233
MAPK3	1.65135
RNASE2	1.65042
TUBA1A	1.6499
NFAM1	1.64989
CCNL1	1.6487
RESF1	1.64772
PRAF2	1.64717
NOTCH1	1.63937
RNF149	1.63213
ANP32A-IT1	1.62928
SCARNA28	1.62591
S100A8	1.624
ITGB2-AS1	1.6192
NOP10	1.61553
SEC14L1	1.61502
CD46	1.61483
FRAT2	1.60991
TLE3	1.60846
MSL1	1.6065
ARL11	1.60586
FHL3	1.59462
THBD	1.59281
LRP10	1.58552
SCARNA9	1.58492
TSEN34	1.57976
LINC00537	1.57873
HRH2	1.57656
DEF8	1.5762
AMPD2	1.57337
MYO1F	1.57139
UBN1	1.57048
LRCH4	1.5686
ATP6V0B	1.56389
NADK	1.56165
SLC2A3	1.55739
LINC00115	1.55733
NBEAL2	1.5552
MAPK13	1.55445
ABCA7	1.55006
RPPH1	1.54855
NUAK2	1.54465
KMT2E-AS1	1.54309
PILRA	1.53979
IFITM1	1.5385
ADGRE2	1.53212
IGF2R	1.53166
SLC44A2	1.51806
PDCD4-AS1	1.51661
ARSA	1.51232
ULK1	1.51047
INE1	1.50886
TRIM25	1.50819
NLRP1	1.496
PTOV1-AS2	1.4954
ITGA5	1.49186
TNFSF14	1.49114
SRGN	1.48957
TLR9	1.48485
BCL3	1.47844
AP5B1	1.47509
NPTN-IT1	1.46978
DHRS13	1.46912
RMRP	1.46899
ABHD4	1.46683
LOC100129034	1.46466
CFLAR	1.45734
PPIF	1.45632
ADGRE5	1.45434
TLR8	1.4496
IGSF6	1.446
TCIRG1	1.44114
SPI1	1.44072
LTB4R	1.43242
CYTH4	1.43221
RAB11FIP1	1.42981
TYK2	1.42927
ABHD2	1.42896
GMIP	1.42675
STK40	1.42511
RASSF2	1.4223
PELATON	1.4188
PXN	1.41517
RNF19B	1.41472
MOB3A	1.41453
ZNF746	1.41279
SECTM1	1.41205
FRAT1	1.41004
SLC25A44	1.40967
ICAM3	1.40868
TEPSIN	1.40432
ATG2A	1.4026
KLHL21	1.40075
LOC728392	1.39969
VSIR	1.39951
TAGLN2	1.39923
SH3GL1P1	1.39652
LINC01004	1.39418
ANXA11	1.39259
PTGDR2	1.39097
TNFRSF1A	1.38797
AHCTF1P1	1.38405
TP53INP1	1.37853
SHKBP1	1.37429
LINC01000	1.37071
MMP25-AS1	1.37023
TSC22D3	1.36882
NDUFA3	1.36573
ZSWIM8	1.35931
GPSM3	1.3589
TMUB2	1.3534
INAFM1	1.35111
TFE3	1.34998
GABARAPL1	1.34573
RUNX1-IT1	1.34238
LAMP2	1.33861
SEMA4A	1.33619
ARRB2	1.33615
SMAP2	1.33574
IDS	1.33135
LOC100129917	1.33079
HDAC7	1.32838
PTENP1	1.31795
PRKD2	1.31578
H2BC21	1.31369
SELPLG	1.31307
BTN2A1	1.3089
JAK3	1.3082
CSNK2B	1.30221
ARHGAP25	1.29976
MAST3	1.28917
PBX2	1.28843
G6PD	1.2875
PHF12	1.28035
IL16	1.26317
LCP2	1.2541
PPP1R11	1.2509
KDELR1	-1.25921
PABPC1	-1.28075
KMT2A	-1.28321
ERGIC3	-1.29017
HECTD3	-1.29593
PA2G4	-1.30189
SRSF8	-1.30868
TP53	-1.30882
PEA15	-1.31618
PTGES3	-1.32114
PLAC8	-1.32426
TRIR	-1.32592
RNF26	-1.32676
LGALS3	-1.32709
POU2F2	-1.328
SNX3	-1.32978
RPL38	-1.33197
LIX1L	-1.3368
EEF2	-1.33977
POGK	-1.34162
CCDC117	-1.34295
TRA2B	-1.3435
IRF2BP2	-1.34362
ANKRD40	-1.34767
MARVELD1	-1.34969
STRAP	-1.35116
CDK4	-1.35169
ZFAND5	-1.35394
PRMT1	-1.35511
TOMM20	-1.35634
NONO	-1.35639
SFPQ	-1.35652
PRMT6	-1.35682
LARP1	-1.35812
VIM	-1.36112
ZNF264	-1.36181
H2AJ	-1.36513
TSPYL1	-1.36763
MIEF1	-1.3679
ARL6IP1	-1.36827
NBPF15	-1.36877
ZBTB14	-1.36914
VPS25	-1.3695
SLC25A6	-1.36953
MEX3C	-1.37021
NSMCE3	-1.37048
SAMD1	-1.37168
NME2	-1.37176
PQBP1	-1.37258
KHDRBS1	-1.37288
CD74	-1.37621
CBX5	-1.37678
MRPL11	-1.37727
CPSF6	-1.37805
CTSB	-1.37862
YLPM1	-1.3792
EIF5A	-1.38069
RIOX1	-1.38208
H1-0	-1.3855
NRAS	-1.38865
SSR1	-1.38876
ZNF121	-1.38936
CITED2	-1.3931
EIF3G	-1.39317
STIP1	-1.39372
GLG1	-1.39562
KARS1	-1.39725
SOX12	-1.39728
SF3A2	-1.39737
RCC2	-1.39737
GID8	-1.39818
EIF3M	-1.39844
PABPC3	-1.40067
PANK3	-1.40532
NUMA1	-1.40632
ZCCHC3	-1.40653
ADA2	-1.40687
MAGEE1	-1.40775
RPS18	-1.40812
NUP62	-1.40975
CBX4	-1.40991
DNAJA2	-1.41161
WBP11	-1.41238
EIF3D	-1.41408
SCIMP	-1.41559
MYC	-1.41644
BRD3	-1.4175
ZNF146	-1.41805
SNHG32	-1.41833
HINT1	-1.41984
RPL7L1	-1.42121
HLA-DOA	-1.42257
EEF1B2	-1.42359
LRRC47	-1.42434
SERP1	-1.42526
ERP29	-1.42735
EPB41L4A-AS1	-1.43036
SPTAN1	-1.43064
LSM14A	-1.4318
RBMX	-1.43441
DYNC1H1	-1.43564
BCL11B	-1.43568
PPP3R1	-1.43803
ILF3-DT	-1.43819
COPS6	-1.43991
PEBP1	-1.44141
APOBEC3C	-1.44322
KIAA0930	-1.44411
FUBP1	-1.44586
H1-4	-1.44819
RIOK3	-1.44836
HYOU1	-1.44925
FEM1B	-1.45052
SAMHD1	-1.45067
ETS1	-1.45149
THUMPD1	-1.45229
POLR3D	-1.45305
EDF1	-1.45331
SUMO2	-1.45406
SESN3	-1.45463
PDAP1	-1.45573
GTF2F1	-1.45734
EXOSC6	-1.45763
PNMA1	-1.45903
RNF14	-1.45912
AZIN1	-1.46067
ZFP91	-1.46118
FAM50A	-1.4618
HLA-DQA1	-1.4623
USP5	-1.46372
MYCL	-1.46595
HDDC3	-1.4669
HLA-DQB1	-1.46751
PFKL	-1.4676
NGRN	-1.47244
ATF5	-1.47293
TAF15	-1.47302
BMI1	-1.47375
EIF2S3	-1.47392
PYURF	-1.47418
PIGY	-1.47418
PURA	-1.47615
PSMD2	-1.47635
THOC6	-1.47646
CRTAP	-1.47682
MRPL9	-1.47821
GOLGA3	-1.47935
DDX24	-1.47945
SSR3	-1.48052
MAGEH1	-1.48072
DAZAP1	-1.48099
RPL5	-1.48133
CAPN2	-1.48283
IGIP	-1.4838
HNRNPR	-1.48433
GIMAP6	-1.48502
BRK1	-1.48767
HNRNPD	-1.48879
TERC	-1.48904
RSL1D1	-1.48979
ERCC5	-1.48994
RPL8	-1.49033
SUMO3	-1.49061
UHMK1	-1.49174
PPAN	-1.49438
KCTD12	-1.49463
FKBP4	-1.49504
IL27RA	-1.49666
STARD7	-1.49679
VHL	-1.49745
PAF1	-1.49756
CCT6A	-1.49799
SBDS	-1.49835
PFDN5	-1.49838
CDV3	-1.49955
NORAD	-1.50065
GIMAP8	-1.50234
HNRNPF	-1.50276
FZD2	-1.50287
MLEC	-1.50419
DRAP1	-1.50682
MAPKAPK5-AS1	-1.50748
EEF1D	-1.50845
KLF10	-1.50981
PDIA4	-1.51034
KBTBD6	-1.51114
PJA1	-1.51153
MATR3	-1.512
HLA-DPB1	-1.51314
DDOST	-1.51573
RPS4Y1	-1.51656
BLOC1S6	-1.51726
CHMP7	-1.51778
TXLNA	-1.51898
PTP4A2	-1.51901
CALR	-1.5198
SSRP1	-1.51984
HNRNPU	-1.52118
CCDC124	-1.52153
AHSA1	-1.52288
PRDX5	-1.52414
HNRNPUL2	-1.52442
KRI1	-1.5257
YWHAE	-1.52623
YWHAG	-1.5295
SNRPD3	-1.52997
ARF6	-1.53083
LNPEP	-1.53168
CNDP2	-1.53736
SYNCRIP	-1.53968
CYCS	-1.53993
THAP11	-1.54122
SUPT16H	-1.54148
LIN7C	-1.54171
HSP90AB1	-1.54173
CHST2	-1.54231
RRS1	-1.54384
UBXN1	-1.5439
ELOA	-1.54473
BANF1	-1.54645
API5	-1.54661
PSMC5	-1.55042
SFT2D2	-1.55489
PSMD7	-1.55553
LOC93622	-1.55578
ITPRIPL2	-1.55632
NELFB	-1.55742
HSPA9	-1.55923
NARS1	-1.56179
GNL3	-1.56225
RAP2B	-1.56233
DDX18	-1.56245
NCBP2	-1.56335
GIMAP1	-1.56506
MRPS26	-1.56521
HSP90AA1	-1.56651
CENPB	-1.57114
KLF11	-1.57121
SAT2	-1.57283
VAMP8	-1.57447
PDP1	-1.57454
TOP2B	-1.57534
CHMP4A	-1.57603
PPM1G	-1.57645
LYRM2	-1.57701
PABPC4	-1.57748
SMC1A	-1.57863
DNAJB9	-1.58004
PLEC	-1.58193
PHB	-1.58405
CYBB	-1.5842
FBL	-1.58425
SEC62	-1.58428
PCNP	-1.58433
ZNF511	-1.58464
SET	-1.5852
ARL6IP4	-1.58524
RPS3A	-1.58611
REST	-1.58802
CCT7	-1.58913
SNHG29	-1.59069
NDUFB8	-1.59319
MZT2B	-1.59325
EIF4B	-1.59367
HNRNPA2B1	-1.59641
AAMP	-1.5975
HLA-DRA	-1.59813
SCARNA17	-1.59949
SLC9A7P1	-1.60094
METTL7A	-1.60704
TRAM1	-1.6073
HNRNPDL	-1.60811
RPL35	-1.61109
PDIA3P1	-1.61122
EIF5AL1	-1.61344
ANP32B	-1.61468
ANXA2P2	-1.61566
DHFR2	-1.61595
EIF3B	-1.62423
UQCRB	-1.6253
C16orf91	-1.62713
PTMS	-1.62976
EID2	-1.63377
SURF6	-1.63585
CBX3	-1.63677
IRF8	-1.63679
HSP90B1	-1.63997
H1-10	-1.64008
NOLC1	-1.64018
EIF4A2	-1.64128
CBR1	-1.64295
NAP1L1	-1.64353
AP1S2	-1.64356
COX4I1	-1.64622
HCG11	-1.64623
BIRC3	-1.65086
KLF4	-1.65103
HSPD1	-1.6542
SRSF5	-1.65687
SMIM15	-1.65702
RPL11	-1.65989
ALKBH5	-1.66014
SELENOH	-1.66318
NOP53	-1.6643
RPS8	-1.66584
ARL4C	-1.66714
MS4A7	-1.66768
TOMM22	-1.66777
LOC653653	-1.66988
EIF3K	-1.67019
POLR2M	-1.67957
ITGB1	-1.67978
LENG1	-1.68032
SERBP1	-1.68256
RAN	-1.68328
DDX21	-1.68593
TMPO	-1.68604
BLOC1S4	-1.69123
CD79B	-1.69139
GADD45GIP1	-1.69346
HNRNPAB	-1.69348
NOG	-1.69829
ANXA5	-1.70066
RNF113A	-1.70498
EZR	-1.70521
PPP1CB	-1.70568
PWAR5	-1.70873
GSPT2	-1.70993
GIMAP7	-1.7131
C9orf78	-1.71376
MRFAP1L1	-1.71472
RPS9	-1.71605
ZNF830	-1.71815
POP5	-1.71879
HNRNPA1P10	-1.72343
PDCD4	-1.72647
SRSF9	-1.73553
PARP1	-1.73909
HIRIP3	-1.7393
RPL37A	-1.73966
SNCA	-1.74137
C1orf35	-1.74195
CANX	-1.74401
SART1	-1.75136
RANBP6	-1.75448
BEX4	-1.75787
EGR1	-1.75952
NACA2	-1.76148
RPL7	-1.7626
AHNAK	-1.763
CEBPG	-1.76455
FTSJ3	-1.76681
SOD1	-1.76971
HSPE1	-1.77069
HNRNPH1	-1.77608
HNRNPA1	-1.77898
FZD1	-1.7807
NUCKS1	-1.78073
MAGEF1	-1.78746
HMGN1	-1.80049
UTP3	-1.80057
ST13P4	-1.80435
GIMAP2	-1.80501
NCL	-1.81172
HNRNPM	-1.83319
HTATSF1	-1.83349
NACA4P	-1.83846
PTMA	-1.83995
EID1	-1.84204
C11orf58	-1.87085
MRFAP1	-1.87709
FOS	-1.87908
PSMC3	-1.8849
RPL22	-1.8956
ZNF703	-1.89777
IER5	-1.91109
GLUD2	-1.91164
NDUFC2	-1.92062
MAFB	-1.92211
ANP32E	-1.9301
EIF3A	-1.95629
ALYREF	-1.9809
SOX4	-1.99944
SUMO1P3	-2.14146
RNF5P1	-2.17483
RPL21P28	-2.17567
SNHG6	-2.22384
CDKN1C	-2.58387
SNORD17	-3.54524
