# Supplementary material for: Integrating Whole Blood Transcriptomic Collection Procedures Into the Current Anti-Doping Testing System, Including Long-Term Storage and Re-Testing of Anti-Doping Samples
Source: Front Mol Biosci. 2021 Oct 26;8:728273. doi: 10.3389/fmolb.2021.728273 (PMC8576497; doi:10.3389/fmolb.2021.728273)
Supplement: Supplementary file 2 [file Table3.XLSX]

## Sheet: Plan1
6 hrs vs 12 hrs	6 hrs vs 24 hrs	6 hrs vs 48 hrs
H2AC16	BABAM2-AS1	ATP6V1B2
H2AC7	C17orf107	BABAM2-AS1
H2BC14	CAHM	C17orf107
H2BC3	CITED4	CAHM
H2BC5	COA6-AS1	CCL3
H2BC7	H1-2	CHI3L1
H2BC8	H1-3	CITED4
JUN	H1-5	CLDN9
LINC00528	H2AC11	CMTM6
LINC00685	H2AC12	COA3
LOC101928143	H2AC15	COA6-AS1
MIR3605	H2AC16	CXCR2
RNU2-1	H2AC17	CYB5D1
SCARNA16	H2AC18	EIF3J-DT
SCARNA6	H2AC19	H1-2
SNORA11B	H2AC4	H1-3
SNORA12	H2AC7	H1-5
SNORA57	H2AC8	H2AC11
SNORA8	H2BC11	H2AC12
	H2BC14	H2AC14
	H2BC15	H2AC15
	H2BC17	H2AC16
	H2BC21	H2AC17
	H2BC3	H2AC18
	H2BC5	H2AC19
	H2BC7	H2AC4
	H2BC8	H2AC7
	H3C1	H2AC8
	H3C4	H2BC11
	IER2	H2BC12
	JUN	H2BC13
	LINC00528	H2BC14
	LOC105373759	H2BC15
	LOC644656	H2BC17
	PMAIP1	H2BC18
	PPP1R15A	H2BC21
	RNU12	H2BC3
	RNVU1-15	H2BC5
	TNFRSF25	H2BC7
	TSPYL2	H2BC8
		H3-2
		H3C1
		H3C4
		H3C8
		H4C11
		HCG27
		IER2
		ILF3-DT
		JUN
		JUND
		LINC00528
		LOC105373759
		LOC112268124
		LOC644656
		MIR223
		MIR22HG
		NFKBIA
		OTUD1
		PI3
		PMAIP1
		PPP1R15A
		RNU12
		RNVU1-15
		SCARNA9L
		SH2D1B
		SLC16A13
		SOX4
		TMEM107
		TNFRSF25
		TSPYL2
