# Supplementary material for: Integrating Whole Blood Transcriptomic Collection Procedures Into the Current Anti-Doping Testing System, Including Long-Term Storage and Re-Testing of Anti-Doping Samples
Source: Front Mol Biosci. 2021 Oct 26;8:728273. doi: 10.3389/fmolb.2021.728273 (PMC8576497; doi:10.3389/fmolb.2021.728273)
Supplement: Supplementary file 3 [file Table1.xlsx]

## Sheet: Plan1
Supplemtary File Data 1: Values of mean and comparison of yield, relative yield, RIN, A230/260 and A260/280.
Table 1: Mean and standard devariation (SD) of all categories.
Category	Yield		Relative_Yield		RIN		A260/230		A260/280
	Mean	SD	Mean	SD	Mean	SD	Mean	SD	Mean	SD
Tempus	6308.25	1530.15	6308.25	1530.15	8.88333	0.428174	2.29	0.0668785	2.06833	0.0158592
EDTA+Tempus	6205.91	2362.78	6205.91	2362.78	7.08182	0.904232	2.50364	0.412075	2.09818	0.0107872
GeneJET_aliquoted	949.091	249.838	11389.1	2998.06	8.05455	1.027	1.72182	0.582182	2.13727	0.0769534
EDTA+GeneJET	592.5	142.385	7110	1708.63	6.68	0.991968	1.824	0.623684	2.091	0.125118
GeneJET_fresh	757.727	264.616	9092.73	3175.4	8.63636	0.35291	1.74182	0.429041	2.16182	0.143932
Table 2: Comparison between the categories.
Comparion - Yield		Sig.	CI 95%
EDTA+Tempus	Tempus	1	-2272 : 2067.8
	GeneJET_aliquoted	7.59841e-05	3683.5 : 6830.1
	EDTA+GeneJET	7.59841e-05	4050.4 : 7176.4
	GeneJET_fresh	7.59841e-05	3881.4 : 7015.0
EDTA+GeneJET	Tempus	7.59841e-05	-7237.3 : -4194.2
	GeneJET_aliquoted	0.00430139	-640.9 : -72.3
	GeneJET_fresh	0.589494	-410.8 : 80.4
GeneJET_fresh	Tempus	7.59841e-05	-7076.0 : -4025.1
	GeneJET_aliquoted	0.775723	-495.7 : 113.0
GeneJET_aliquoted	Tempus	0.000101195	-6891.3 : -3827.0
Comparion - RIN		Sig.	CI 95%
EDTA+Tempus	Tempus	1.4864e-06	-2.8 : -0.8
	GeneJET_aliquoted	0.0341595	-1.9 : 0.0
	EDTA+GeneJET	1	-0.5 : 1.3
	GeneJET_fresh	7.02699e-05	-2.5 : -0.6
EDTA+GeneJET	Tempus	7.02699e-05	-3.2 : -1.2
	GeneJET_aliquoted	0.000323488	-2.3 : -0.4
	GeneJET_fresh	1.35854e-07	-2.9 : -1.0
GeneJET_fresh	Tempus	1	-1.3 : 0.8
	GeneJET_aliquoted	1	-0.4 : 1.6
GeneJET_aliquoted	Tempus	0.223806	-1.8 : 0.2
Comparion - A260/230		Sig.	CI 95%
EDTA+Tempus	Tempus	1	-0.30 : 0.73
	GeneJET_aliquoted	0.000266057	0.26 : 1.30
	EDTA+GeneJET	0.00365667	0.14 : 1.21
	GeneJET_fresh	0.000425335	0.24 : 1.28
EDTA+GeneJET	Tempus	0.126504	-0.99 : 0.06
	GeneJET_aliquoted	1	-0.43 : 0.64
	GeneJET_fresh	1	-0.45 : 0.62
GeneJET_fresh	Tempus	0.026233	-1.06 : -0.04
	GeneJET_aliquoted	1	-0.50 : 0.54
GeneJET_aliquoted	Tempus	0.0181764	-1.08 : -0.06
Comparion - A260/280		Sig.	CI 95%
EDTA+Tempus	Tempus	1	-0.07 : 0.13
	GeneJET_aliquoted	1	-0.14 : 0.06
	EDTA+GeneJET	1	-0.10 : 0.11
	GeneJET_fresh	0.822074	-0.17 : 0.04
EDTA+GeneJET	Tempus	1	-0.08 : 0.12
	GeneJET_aliquoted	1	-0.15 : 0.06
	GeneJET_fresh	0.584656	-0.18 : 0.03
GeneJET_fresh	Tempus	0.0869844	-0.01 : 0.19
	GeneJET_aliquoted	1	-0.08 : 0.13
GeneJET_aliquoted	Tempus	0.515593	-0.03 : 0.17
